# Supplementary material for: CraniofacialMorphometric Associations with Frontal Sinus Hypoplasia/Aplasia in Adults: Orbital and Upper Facial Differences on CT
Source: Diagnostics (Basel). 2026 Jun 30;16(13):2056. doi: 10.3390/diagnostics16132056 (PMC13359954; doi:10.3390/diagnostics16132056)
Supplement: Supplementary file 1 [file diagnostics-16-02056-s001.zip]

Archive with 1 entries (1 files):
- diagnostics-4326263-supplementary.pdf
